# Supplementary material for: The relative fitness of drug-resistant Mycobacterium tuberculosis: a modelling study of household transmission in Peru
Source: J R Soc Interface. 2018 Jun 27;15(143):20180025. doi: 10.1098/rsif.2018.0025 (PMC6030636; doi:10.1098/rsif.2018.0025)
Supplement: Follow up time [file rsif20180025supp2.xlsx]

## Sheet: Follow-up times
	Number of household contacts
Midpoint follow-up time	Index MDR-TB	Index DS-TB
2.5	1	15
7.5	1	5
12.5	0	12				Supplementary data on follow-up times for households.
17.5	2	5
22.5	0	5				Used in model from:
27.5	0	1				The relative fitness of drug resistant Mycobacterium tuberculosis: a modelling study of household transmission in Peru
32.5	7	0				Authors:	Gwenan M. Knight, Mirko Zimic, Sebastian Funk, Robert H. Gilman, Jon S. Friedland, Louis Grandjean
37.5	7	4				Journal:	Royal Society Interface
42.5	1	4				As the model tracked households, not individuals, this distribution of follow up times for household contacts was used as a proxy for followup times for households.
47.5	1	6
52.5	0	2				Original data from:	Grandjean, L., Gilman, R.H., Martin, L., Soto, E., Castro, B., Lopez, S., Coronel, J., Castillo, E., Alarcon, V., Lopez, V., et al.
57.5	5	4				Transmission of Multidrug-Resistant and Drug-Susceptible Tuberculosis within Households: A Prospective Cohort Study
62.5	1	1				Authors:
67.5	0	2				Journal:	PloS Medicine
72.5	1	2
77.5	0	12
82.5	0	0
87.5	0	0
92.5	0	1
97.5	0	1
102.5	0	1
107.5	2	0
112.5	9	1
117.5	5	2
122.5	0	15
127.5	4	8
132.5	0	9
137.5	2	2
142.5	1	7
147.5	2	22
152.5	8	20
157.5	0	8
162.5	0	8
167.5	4	7
172.5	1	6
177.5	6	10
182.5	0	13
187.5	6	24
192.5	6	18
197.5	1	37
202.5	0	36
207.5	6	52
212.5	12	19
217.5	1	33
222.5	6	7
227.5	7	11
232.5	2	42
237.5	2	17
242.5	0	14
247.5	1	13
252.5	6	28
257.5	10	22
262.5	0	15
267.5	15	6
272.5	6	15
277.5	35	43
282.5	4	4
287.5	1	21
292.5	0	26
297.5	30	24
302.5	7	39
307.5	1	27
312.5	10	23
317.5	0	44
322.5	3	40
327.5	4	42
332.5	2	11
337.5	19	41
342.5	8	35
347.5	2	20
352.5	2	2
357.5	6	23
362.5	0	37
367.5	2	25
372.5	4	22
377.5	3	35
382.5	8	18
387.5	0	39
392.5	9	7
397.5	20	20
402.5	5	16
407.5	0	18
412.5	9	35
417.5	24	21
422.5	9	5
427.5	23	23
432.5	11	9
437.5	14	5
442.5	2	20
447.5	0	12
452.5	0	11
457.5	3	15
462.5	4	6
467.5	5	6
472.5	6	8
477.5	8	22
482.5	12	0
487.5	10	15
492.5	4	16
497.5	4	1
502.5	17	3
507.5	6	16
512.5	9	16
517.5	12	23
522.5	9	13
527.5	8	11
532.5	18	23
537.5	7	16
542.5	19	27
547.5	4	12
552.5	3	21
557.5	17	20
562.5	6	24
567.5	0	35
572.5	5	25
577.5	7	31
582.5	0	10
587.5	15	21
592.5	18	11
597.5	9	9
602.5	0	15
607.5	41	4
612.5	0	1
617.5	17	22
622.5	9	20
627.5	7	0
632.5	30	13
637.5	10	21
642.5	21	13
647.5	6	4
652.5	9	2
657.5	6	11
662.5	13	14
667.5	0	11
672.5	16	20
677.5	10	29
682.5	0	33
687.5	8	13
692.5	8	1
697.5	15	18
702.5	1	17
707.5	8	5
712.5	12	10
717.5	6	8
722.5	0	16
727.5	2	10
732.5	11	15
737.5	2	4
742.5	8	9
747.5	2	0
752.5	6	13
757.5	0	5
762.5	10	4
767.5	2	9
772.5	0	6
777.5	3	0
782.5	2	0
787.5	2	2
792.5	0	18
797.5	13	0
802.5	0	4
807.5	25	0
812.5	0	0
817.5	2	0
822.5	0	0
827.5	8	0
832.5	3	0
837.5	5	0
842.5	0	0
847.5	0	0
852.5	5	11
857.5	0	0
862.5	0	0
867.5	0	0
872.5	0	0
877.5	0	0
882.5	0	0
887.5	0	0
892.5	0	0
897.5	0	0
902.5	0	2
907.5	0	0
912.5	0	0
917.5	0	0
922.5	10	0
927.5	0	0
932.5	0	0
937.5	0	0
942.5	0	0
947.5	0	0
952.5	0	0
957.5	0	0
962.5	1	0
967.5	0	0
972.5	0	0
977.5	0	0
982.5	0	0
987.5	0	0
992.5	0	0
997.5	0	0
